# Supplementary material for: Genetic Evidence of Multiple Introductions of Lumpy Skin Disease Virus into Saratov Region, Russia
Source: Pathogens. 2021 Jun 7;10(6):716. doi: 10.3390/pathogens10060716 (PMC8227815; doi:10.3390/pathogens10060716)
Supplement: Supplementary file 1 [file pathogens-10-00716-s001.zip]

Archive with 1 entries (1 files):
- pathogens-1234127-supplementary.pdf
